# Supplementary material for: Design and Synthesis of Novel Candidate CK1δ Proteolysis Targeting Chimeras (PROTACs)
Source: Molecules. 2025 Nov 18;30(22):4452. doi: 10.3390/molecules30224452 (PMC12655757; doi:10.3390/molecules30224452)
Supplement: Supplementary file 1 [file molecules-30-04452-s001.zip]

Archive with 1 entries (1 files):
- molecules-3981189-supplementary.pdf
